# Supplementary material for: Recent Applications of Artificial Intelligence from Histopathologic Image-Based Prediction of Microsatellite Instability in Solid Cancers: A Systematic Review
Source: Cancers (Basel). 2022 May 24;14(11):2590. doi: 10.3390/cancers14112590 (PMC9179592; doi:10.3390/cancers14112590)
Supplement: Supplementary file 1 [file cancers-14-02590-s001.zip]

Archive with 1 entries (1 files):
- cancers-1709742-supplementary.pdf
